# Supplementary material for: Association Between hsTnT and NT-proBNP and Peripheral Artery Disease in People with HIV: A Multicentre Danish Cohort Study
Source: Biomolecules. 2025 Mar 11;15(3):401. doi: 10.3390/biom15030401 (PMC11940728; doi:10.3390/biom15030401)
Supplement: Supplementary file 1 [file biomolecules-15-00401-s001.zip]

Archive with 1 entries (1 files):
- biomolecules-3510707-supplementary.pdf
